# Supplementary material for: Atomic Simulation of the Binding of JAK1 and JAK2 with the Selective Inhibitor Ruxolitinib
Source: Int J Mol Sci. 2022 Sep 9;23(18):10466. doi: 10.3390/ijms231810466 (PMC9504736; doi:10.3390/ijms231810466)
Supplement: Supplementary file 1 [file ijms-23-10466-s001.zip]

Archive with 2 entries (2 files):
- ijms-1889007-supplementary.pdf
- ijms-1889007-supplementary.xlsx
